# Supplementary material for: Substrate Affinity Is Not Crucial for Therapeutic L-Asparaginases: Antileukemic Activity of Novel Bacterial Enzymes
Source: Molecules. 2024 May 11;29(10):2272. doi: 10.3390/molecules29102272 (PMC11124013; doi:10.3390/molecules29102272)
Supplement: Supplementary file 1 [file molecules-29-02272-s001.zip]

Archive with 1 entries (1 files):
- molecules-2981070-supplementary.pdf
